# Supplementary material for: Necroptosis Induced by Delta-Tocotrienol Overcomes Docetaxel Chemoresistance in Prostate Cancer Cells
Source: Int J Mol Sci. 2023 Mar 3;24(5):4923. doi: 10.3390/ijms24054923 (PMC10003232; doi:10.3390/ijms24054923)
Supplement: Supplementary file 1 [file ijms-24-04923-s001.zip]

Archive with 1 entries (1 files):
- ijms-2210273-supplementary.pdf
